# Supplementary material for: Plasticity and therapeutic potential of cAMP and cGMP-specific phosphodiesterases in Toxoplasma gondii
Source: Comput Struct Biotechnol J. 2022 Sep 24;20:5775–89. doi: 10.1016/j.csbj.2022.09.022 (PMC9619220; doi:10.1016/j.csbj.2022.09.022)
Supplement: Supplementary data 1 [file mmc1.xlsx]

## Sheet: Vo et al.
143 elements included exclusively in "PDE1":	Gene ID	Protein name		22 elements included exclusively in "PDE2":	Gene ID	Protein name		38 common elements in "PDE1" and "PDE2":	Gene ID	Protein name
A0A125YFQ6	TGGT1_218820	Alba 2		S7UM80	TGGT1_216750	Paf1/RNA polymerase II complex component LEO1		A0A125YLJ3	TGGT1_263090	14-3-3 protein
A0A125YFT3	TGGT1_309810	Ribosomal protein RPP2		S7UQ91	TGGT1_214260	Putative alpha-glucan water dikinase 1		A0A125YMW0	TGGT1_289530	Ribosomal protein RPL19
A0A125YG48	TGGT1_233460	SAG-related sequence SRS29B		S7UWU6	TGGT1_226910	Amylo-alpha-1,6-glucosidase		A0A125YNF8	TGGT1_242330	Ribosomal protein RPS5
A0A125YGX8	TGGT1_232230	Ribosomal protein RPL30		A0A125YIG2	TGGT1_230960	Putative splicing factor 3b, subunit 3		A0A125YP61	TGGT1_321500	RNA recognition motif-containing protein
A0A125YH17	TGGT1_209030	Actin ACT1		A0A125YP80	TGGT1_300200	Histone H2A		S7UT34	TGGT1_310670	Alpha-1,4 glucan phosphorylase (Fragment)
A0A125YHS1	TGGT1_238250	60S ribosomal protein L36		S7UGF6	TGGT1_245432	Uncharacterized protein (Fragment)		A0A125YLR7	TGGT1_318410	Putative TCP-1 chaperonin
A0A125YHZ1	TGGT1_213350	Ribosomal protein RPS15		A0A125YI34	TGGT1_261620	Uncharacterized protein		A0A125YLV4;A0A125YK05	TGGT1_268850	Phosphopyruvate hydratase
A0A125YIS7	TGGT1_263180	Myosin D		A0A125YYJ7	TGGT1_245470	Mitotic checkpoint protein, BUB3 family protein		A0A125YMY8	TGGT1_268860	D-3-phosphoglycerate dehydrogenase
A0A125YJ16	TGGT1_295110	Rhoptry protein ROP7		A0A125YIN4	TGGT1_262380	Elongation factor Tu		A0A125YPQ6	TGGT1_239820	Ribosomal protein RPL35A
A0A125YJ59	TGGT1_205470	Putative translation elongation factor 2 family protein		A0A125YMA7	TGGT1_214930	Uncharacterized protein		A0A125YQR1	TGGT1_249250	Eukaryotic translation initiation factor 3 subunit E
A0A125YJG1	TGGT1_266060	40S ribosomal protein SA		S7UPA7	TGGT1_213030	Clathrin light chain		A0A125YS34	TGGT1_273520	Small nuclear ribonucleoprotein Sm D3
A0A125YJG4	TGGT1_311720	Chaperonin protein BiP		A0A125YSW3	TGGT1_269980	Putative preprotein translocase Sec61		A0A125YT32	TGGT1_309740	Putative tat-binding family protein
A0A125YJN6	TGGT1_215470	Ribosomal protein		S7UFN1	TGGT1_300280	LSM domain-containing protein		A0A125YT48	TGGT1_261010	Ribosomal protein RPL12
A0A125YJQ7	TGGT1_227280	Dense granule protein GRA3		S7UM15	TGGT1_316520	1,4-alpha-glucan branching enzyme		A0A125YWK4	TGGT1_254440	Dense granule protein GRA9
A0A125YK19	TGGT1_201780	Microneme protein MIC2		S7UP69	TGGT1_290270	SPRY domain-containing protein		S7UHC3	TGGT1_251540	Coatomer subunit beta
A0A125YLT8	TGGT1_250710	Microneme protein MIC10		S7UYL3	TGGT1_260190	Microneme protein MIC13		S7UIQ6	TGGT1_266990	Profilin
A0A125YM50	TGGT1_363030	Rhoptry protein ROP8		S7V0E9	TGGT1_251850	Serine/threonine-protein phosphatase		S7UJM8	TGGT1_293690	Helicase associated domain (Ha2) protein
A0A125YMA6	TGGT1_221380	Alba 1		S7V0V2	TGGT1_246690	Alpha amylase, catalytic domain-containing protein		S7USW1	TGGT1_318440	Zinc knuckle domain-containing protein
A0A125YN62	TGGT1_205340	40S ribosomal protein S12		S7V1Q8	TGGT1_219590	RuvB-like helicase		S7UT11	TGGT1_244840	WD domain, G-beta repeat-containing protein
A0A125YNG1	TGGT1_306060	Rhoptry neck protein RON8		S7V2G5	TGGT1_230000	Rav1p_C domain-containing protein		S7UT46	TGGT1_311400	Uncharacterized protein
A0A125YNL0	TGGT1_315610	Uncharacterized protein		S7V3G9	TGGT1_273800	WD domain, G-beta repeat-containing protein		S7UVW7	TGGT1_309600	Putative COPI protein
A0A125YNT8	TGGT1_260630	DnaJ family Sec63 protein		S7UHU3	TGGT1_293000	Phosphodiesterases (TgPDE2)		S7UYP6	TGGT1_235020	Uncharacterized protein
A0A125YP10	TGGT1_208030	Microneme protein MIC4						S7UYU8;S7W7E3	TGGT1_260520	Uncharacterized protein (Fragment)
A0A125YP12	TGGT1_273760	Heat shock protein HSP70						S7V273	TGGT1_258870A	40S ribosomal protein S25
A0A125YPV3	TGGT1_256760	Pyruvate kinase						S7V2A6	TGGT1_258870B	Prolyl-tRNA synthetase
A0A125YQA8	TGGT1_205250	Rhoptry protein ROP18						S7V2Q6	TGGT1_231140	Myosin I
A0A125YQT9	TGGT1_225080	Ribosomal protein RPS18						S7V463	TGGT1_219850	Rhoptry metalloprotease toxolysin TLN1 (Fragment)
A0A125YRV6	TGGT1_270250	Dense granule protein GRA1						S7VP87	TGGT1_230980	SAG-related sequence SRS44
A0A125YS28	TGGT1_249240	Calmodulin						S7VU98;S7UGI9;S7UG13	TGGT1_269885B	Putative transmembrane protein Uncharacterized protein
A0A125YSI6	TGGT1_226250	RNA helicase						S7VWJ7	TGGT1_264660	Serine/threonine specific protein phosphatase
A0A125YSU4	TGGT1_297470	Putative myosin light chain 2						S7VXT3	TGGT1_410370	NAD/NADP octopine/nopaline dehydrogenase, alpha-helical domain-containing protein
A0A125YT25	TGGT1_305050	Putative calmodulin						S7W054	TGGT1_279100	Uncharacterized protein
A0A125YTH4	TGGT1_309820	Ribosomal protein RPL11						S7W275	TGGT1_411470	Emp24/gp25L/p24 family protein
A0A125YUA9	TGGT1_228210	26S proteasome regulatory subunit						S7W4M7	TGGT1_304955	Putative activating signal cointegrator 1 complex subunit 3 family 1 ASCC3L1
A0A125YVB8	TGGT1_203310	Dense granule protein GRA7						S7W5K4	TGGT1_290200	SAG-related sequence SRS67
A0A125YVE2	TGGT1_273460	Eukaryotic translation initiation factor 3 subunit L						S7W7F1	TGGT1_240060	Putative myosin heavy chain
A0A125YW74	TGGT1_261570	60S ribosomal protein L7a						S7WDJ3	TGGT1_310750	Uncharacterized protein
A0A125YWZ1	TGGT1_260260	Ribosomal protein RPP1						S7WDT1	TGGT1_223390	CMGC kinase, CK2 family
A0A125YX85	TGGT1_308090	Rhoptry protein ROP5							TGGT1_226860
A0A125YYD3	TGGT1_257680	Myosin light chain MLC1							TGGT1_258060
A0A125YYH7	TGGT1_320050	Ribosomal protein RPL5							TGGT1_263320
A0A125YZT0	TGGT1_277000	Putative transport protein Sec24							TGGT1_263070
S7UGV9	TGGT1_300100	Rhoptry neck protein RON2
S7UQY0	TGGT1_237180	Uncharacterized protein
S7UT16	TGGT1_310010	Rhoptry neck protein RON1
S7UT35	TGGT1_311240	Putative DnaJ family chaperone
S7UT91	TGGT1_310780	Dense granule protein GRA4
S7UWC7	TGGT1_234450	Ribosomal protein RPS15A
S7UWI4	TGGT1_224850	Polyadenylate-binding protein
S7UXS8	TGGT1_227620	Dense granule protein GRA2
S7UY71	TGGT1_263040	Ribosomal protein RPS16
S7UZI5	TGGT1_278870	Myosin F
S7V0H2	TGGT1_248810	Nuclear factor NF7
S7V1D9	TGGT1_218520	Microneme protein MIC6
S7V1J5	TGGT1_217680	Uncharacterized protein
S7V1S3	TGGT1_219320	Acid phosphatase
S7V2K1	TGGT1_229480	Putative calcium binding protein
S7V3B5	TGGT1_232300	Ribosomal protein RPS3
S7V482	MAG1 TGGT1_270240	MAG1 protein
S7V498	TGGT1_270380	Ribosomal protein RPS13
S7V581	TGGT1_268570	Zinc finger (CCCH type) motif-containing protein
S7VNC9	TGGT1_411760	Actin
S7VSV0	TGGT1_319560	Microneme protein MIC3
S7VXI3	TGGT1_291890	Microneme protein MIC1
S7VY87	TGGT1_288650	Dense granule protein GRA12
S7W358;S7UIZ8	TGGT1_286420A	Elongation factor 1-alpha (Fragment)
S7W4G4	TGGT1_294800A	ATPase, AAA family protein
S7W5Z1	TGGT1_234420	Putative IWS1 transcription factor
S7W631	TGGT1_227560	MIR domain-containing protein
S7W634	TGGT1_228630	Myosin A
S7W7N0	TGGT1_235470	Uncharacterized protein
S7W8Q7	TGGT1_258850	Rhoptry neck protein RON5
S7WI53	TGGT1_311470	Apical membrane antigen AMA1
A0A125YVU5	TGGT1_255260	SAG-related sequence SRS34A
A0A125YY12	TGGT1_271050	Serine/threonine-protein phosphatase
S7VSL4	TGGT1_310700	Cold-shock DNA-binding domain-containing protein
S7VT14	TGGT1_320600	Uncharacterized protein
S7W330	TGGT1_320010	NAC domain-containing protein
S7WB14	TGGT1_205558	Putative eukaryotic initiation factor-3 subunit 10 (Fragment)
S7WEL7	TGGT1_201680	40S ribosomal protein S21
A0A125YM06	TGGT1_259240	MIC2-associated protein M2AP
A0A125YGU3	TGGT1_214940	Uncharacterized protein
A0A125YQI9	TGGT1_208830	Protein disulfide-isomerase
S7W5X8	TGGT1_211680	Rhoptry kinase family protein ROP11 (Incomplete catalytic triad)
S7UUD9	TGGT1_227810	Rhoptry protein ROP12
A0A125YIP7	TGGT1_203990	Ribosomal protein RPS10
S7UGK0	TGGT1_275810	NTPase II (Fragment)
S7UI50	TGGT1_277270	Rhoptry protein ROP4
S7W6R0	TGGT1_295125	Putative chaperonin cpn60
A0A125YQJ5	TGGT1_240600	Toxofilin
S7V5D6	TGGT1_214080	HTH La-type RNA-binding domain-containing protein
S7W1P0	TGGT1_268950	Putative anonymous antigen-1
A0A125YG44	TGGT1_312630	Putative elongation factor 1-gamma
A0A125YGM0	TGGT1_300140	Putative coatomer protein complex, subunit alpha
A0A125YI20	TGGT1_240650	Uncharacterized protein
A0A125YIS3	TGGT1_244280	Eukaryotic translation initiation factor 5A
A0A125YIY0	TGGT1_251810	T-complex protein 1 subunit gamma
A0A125YJ01	TGGT1_205440	CCT-alpha
A0A125YJ74	TGGT1_229990	RNA recognition motif-containing protein
A0A125YJS7	TGGT1_268200	Casein kinase II subunit beta
A0A125YN38	TGGT1_272400	Putative peptidase M16, alpha subunit
A0A125YNH9	TGGT1_202680	Uncharacterized protein
A0A125YRG2	TGGT1_212300	Prohibitin OS=Toxoplasma gondii
A0A125YRJ9	TGGT1_243950	Uncharacterized protein
A0A125YSA2	TGGT1_200360	Sarco/endoplasmic reticulum Ca2+-ATPase
A0A125YSC0	TGGT1_230420	Actin like protein ALP1
A0A125YSZ9	TGGT1_219280	Putative 26S protease regulatory subunit 4
A0A125YT45	TGGT1_267080	Ribosomal protein RPL22
A0A125YU69	TGGT1_239760	Small nuclear ribonucleoprotein G
A0A125YU72	TGGT1_314790	SAG-related sequence SRS57
A0A125YUH5	TGGT1_308020	FFD and TFG box motifs protein
A0A125YWK6	TGGT1_269650	Glucose-6-phosphate 1-dehydrogenase
A0A125YXU7	TGGT1_294200	Ubiquitin interaction motif family protein
A0A125YY67	TGGT1_223960	Uncharacterized protein
A0A125YZM3	TGGT1_307810	PCI domain-containing protein
A0A125YZN8	TGGT1_292220	Uncharacterized protein
S7UFS3	TGGT1_289540	CCT-beta
S7UGQ9	TGGT1_243710	Putative eukaryotic translation initiation factor 3 subunit 7
S7UGY0	TGGT1_317720	26S proteasome regulatory subunit, S6a family AAA ATpase
S7UH01	TGGT1_300310	Uncharacterized protein
S7UHN0	TGGT1_220240	Uncharacterized protein
S7UII2	TGGT1_279420	Uncharacterized protein
S7UJG3	TGGT1_209440	Transporter, major facilitator family protein
S7UKG7	TGGT1_320020	Coatomer subunit delta
S7UKG9	TGGT1_221522	SWI2/SNF2-containing protein RAD5
S7UPG8	TGGT1_318480	CCT-theta
S7UPZ2	TGGT1_287500	Putative sortilin
S7UTB2	TGGT1_290160	Uncharacterized protein
S7UY70	TGGT1_310420	Proteasome/cyclosome repeat-containing protein (Fragment)
S7UZZ8	TGGT1_263060	Eukaryotic translation initiation factor 3 subunit H
S7V1R0	TGGT1_251500	DnaK family protein
S7V2L7	TGGT1_219310	Tetratricopeptide repeat-containing protein
S7V3B1	TGGT1_229490	T-complex protein 1 subunit delta
S7V3B9	TGGT1_272910	Catalase
S7V4D5	TGGT1_232250	Small nuclear ribonucleoprotein Sm D2
S7W107	TGGT1_270830	SAG-related sequence SRS51
S7W432	TGGT1_308840	RNA recognition motif-containing protein
S7W5P1	TGGT1_291930	Uncharacterized protein
S7W5Q5	TGGT1_226380	Putative hypoxia-inducible factor prolyl hydroxylase (Phd2)
S7W941	TGGT1_214620	Glutamate/leucine/phenylalanine/valine dehydrogenase family protein
S7WBY8	TGGT1_249390	SAG-related sequence SRS29C
S7WI35	TGGT1_233480	Myosin C
S7W3K2	TGGT1_202540	Phosphodiesterase (TgPDE1)
