# Supplementary material for: Plasticity and therapeutic potential of cAMP and cGMP-specific phosphodiesterases in Toxoplasma gondii
Source: Comput Struct Biotechnol J. 2022 Sep 24;20:5775–89. doi: 10.1016/j.csbj.2022.09.022 (PMC9619220; doi:10.1016/j.csbj.2022.09.022)
Supplement: Supplementary data 2 [file mmc2.xlsx]

## Sheet: Sheet1
Primer Name	Primer Sequence (5'-3')	Target Plasmid/Construct
Making of ΔTgPDE7/8/9 mutants using the TgPDE7/8/9-smHA progenitor strains
Step 1: CRISPR sgRNA targeting the 5'UTR and 3´UTR of TgPDE7/8/9
TgPDE7-smHA-5´UTR-sgRNA-KO-F (Construct 1)	GTTCTCCGAGAGACAAATCGGTTTTAGAGCTAGAAATAGC	pSAG1-Cas9-U6-UPRTsgRNA
TgPDE7-smHA-3´UTR-sgRNA-KO-F (Construct 2)	GACCTCGGTTTGACCTTCAGGTTTTAGAGCTAGAAATAGC
TgPDE8-smHA-5´UTR-sgRNA-KO-F (Construct 1)	GAGTGACTTCATTACGTGGGGTTTTAGAGCTAGAAATAGC
TgPDE8-smHA-3´UTR-sgRNA-KO-F (Construct 2)	GATCGCTCCAACAGCTTGAAGTTTTAGAGCTAGAAATAGC
TgPDE9-smHA-5´UTR-sgRNA-KO-F (Construct 1)	GGAGTTCAGGCGCCTCATTGGTTTTAGAGCTAGAAATAGC
TgPDE9-smHA-3´UTR-sgRNA-KO-F (Construct 2)	GATCGCTCCAACAGCTTGAAGTTTTAGAGCTAGAAATAGC
TgPDEx-sgRNA-R (common to above Forward primers)	AACTTGACATCCCCATTTAC
Step 2: Dual CRISPR plasmid (Cloning of TgPDE7/8/9-3´UTR-sgRNA into pSAG1-Cas9-U6-TgPDE7/8/9-5'UTR-sgRNA vector)
sgRNA-KpnI-F	CGAATTGGGTACCCAAGTAAGCAGAAGCACGCTG
sgRNA-XhoI-R	TCGACCTCGAGAATTAACCCTCACTAAAGG
Crossover Sequences (COS) for deletion of TgPDE7/8/9 in TgPDE7/8/9-smHA progenitor strains
TgPDE7-smHA-KO-5'COS-DHFR-F	CTTTTCCCCATTGCCACGCTTTCCAGTGCTTGTGCGAAAGCAGAAACGCGTGAGGAAGAAACGGGTCTGAGAGAATTCGAGCTCGGTACC	pLinker-AID-HA-DHFR-TS
TgPDE7-smHA-KO-3'COS-DHFR-R	TGGATGTGGATGCATGCGCCGGTTTCTGCGTAGACAGGCCGACACCAGCAAACAGTGAAACGCGAAAACGAACAGCTATGACCATGATTA
TgPDE8-smHA-KO-5'COS-DHFR-F	CCGAAACAATCGAATCGGCAGGATTTAAGCTCTTTCGTGTGAATGGATCTCCTCGTGAGCTGCCCTGAAAGAGAATTCGAGCTCGGTACC
TgPDE8-smHA-KO-3'COS-DHFR-R	CAGCGCCCGTCGTCCAGGCGCGCGAGACGCGGAACAGCCGCTCTTCCACAGGCTGTGCAGTGGAGACAAAAACAGCTATGACCATGATTA
TgPDE9-smHA-KO-5'COS-DHFR-F	TGTGTATCCATCACTGTGCCATAGTTCTGTCACACCCCAGTGCGATTCGCGACTTTTCGTCTTTTTGTCTGAGAATTCGAGCTCGGTACC
TgPDE9-smHA-KO-3'COS-DHFR-R	CAGCGCCCGTCGTCCAGGCGCGCGAGACGCGGAACAGCCGCTCTTCCACAGGCTGTGCAGTGGAGACAAAAACAGCTATGACCATGATTA
Genomic PCR screening of ΔTgPDE7/8/9 strains
TgPDE7-KO-5'Scr-F	GCTGTGTATGCATGACTGTCTC
TgPDE7-KO-5'Scr-R	GCTTCTCCGCCGCAATGTCTT	DHFR-TS selection marker
TgPDE7-KO-3'Scr-F	ACACGCATGTCTACACGAACCA	DHFR-TS selection marker
TgPDE7-KO-3'Scr-R	CTCTCCACGGACAGTGCTTC
TgPDE8-KO-5'Scr-F	TCGGTTGCAACAGGTGTACGTG
TgPDE8-KO-5'Scr-R	GCTTCTCCGCCGCAATGTCTT	DHFR-TS selection marker
TgPDE8-KO-3'Scr-F	ACACGCATGTCTACACGAACCA	DHFR-TS selection marker
TgPDE8-KO-3'Scr-R	AGGCTTGGTCTCGTCGTTGTC
TgPDE9-KO-5'Scr-F	ACGAACTTCCGGCTCCTGCT
TgPDE9-KO-5'Scr-R	GCTTCTCCGCCGCAATGTCTT	DHFR-TS selection marker
TgPDE9-KO-3'Scr-F	ACACGCATGTCTACACGAACCA	DHFR-TS selection marker
TgPDE9-KO-3'Scr-R	CCATTGTGAACATCCTCAAC
Making of TgPDE1/2/9-mAID-3HA strains
CRISPR sgRNA targeting the 3'UTR of TgPDE1/2/9
TgPDE1-sgRNA-3´IT-F	ATAGATCGATGGATCGTTTGGTTTTAGAGCTAGAAATAGC	pU6-Universal
TgPDE2-sgRNA-3´IT-F	GCGTTCCGCATTCAGCTCAAGTTTTAGAGCTAGAAATAGC
TgPDE9-sgRNA-3´IT-F	GCACAGTGTCAAGAACCTGAGTTTTAGAGCTAGAAATAGC
TgPDEx-sgRNA-3´IT-R (common to all above Forward primers)	AACTTGACATCCCCATTTAC
Crossover Sequences (COS) for 3´- mAID Insertional Tagging
TgPDE1-3IT-mAID-COS-F	GAAGAAGCAGCCAACAAAGTGGAAGAAGAGTATCTGAAGGCACATCCGCCGCTAGCAAGGGCTCGGGC	pTUB1-YFP-mAID-3HA-HXGPRT
TgPDE1-3IT-mAID-COS-R	CCTTTGATCACTCCATATGCATATACATATGCACATATACATATATAGATATAGGGCGAATTGGAGCTCC
TgPDE2-3IT-mAID-COS-F	TTGTTCTCAGCGAGGAGTTCGACGGCTATCGACCGCCCAGCTTGGACGTAGCTAGCAAGGGCTCGGGC
TgPDE2-3IT-mAID-COS-R	GAATGTGCACTTAGAAATCGATCTCCATATAATTTGTCTTATCAAACGCGCATAGGGCGAATTGGAGCTCC
TgPDE9-3IT-mAID-COS-F	AGGGAGATGACAGGAAGGACCTTCTCCATTTCGAATCGCGACTGACGCATGCTAGCAAGGGCTCGGGC
TgPDE9-3IT-mAID-COS-R	TTTCAACAAGATCAGCATGTCTTCCTCGACGTTCCAGCTCCTCGCTCTGTATAGGGCGAATTGGAGCTCC
Screening of transgenic strains expressing mAID-tagged TgPDE1/2/9
TgPDE1-mAID-Scr-F	ACACGCACACCTCGTGAAAGCC
TgPDE2-mAID-Scr-F	AACTGCCCAGTGCTTTGGCATT
TgPDE9-mAID-Scr-F	ACACCCGAGTGTTCCGGTGGGT
TgPDEx-mAID-R (common to all above Forward primers)	CGGCACCACTTCTCGTACTATG
Making of double mutants: ΔTgPDE1/TgPDE2-mAID-3HA and ΔTgPDE8/TgPDE9-mAID
Step 1: CRISPR sgRNA targeting the 5'UTR and 3´UTR of TgPDE1 in TgPDE2-mAID-3HA strain, and TgPDE8 in TgPDE9-mAID-3HA strain
TgPDE1-5´UTR-sgRNA-KO-F (Construct 1)	AAAGAAATGCGCGTTCACGGGTTTTAGAGCTAGAAATAGC	pSAG1-Cas9-U6-UPRTsgRNA
TgPDE1-3´UTR-sgRNA-KO-F (Construct 2)	ATAGATCGATGGATCGTTTGGTTTTAGAGCTAGAAATAGC
TgPDE8-5´UTR-sgRNA-KO-F (Construct 1)	GAGTGACTTCATTACGTGGGGTTTTAGAGCTAGAAATAGC
TgPDE8-3´UTR-sgRNA-KO-F (Construct 2)	ATTCGCGGGGATCCAACTGGGTTTTAGAGCTAGAAATAGC
Step 2: Dual CRISPR plasmid (Cloning of TgPDE1/8-3´UTR-sgRNA into pSAG1-Cas9-U6-TgPDE1/8-5'UTRsgRNA vector)
sgRNA-KpnI-F	CGAATTGGGTACCCAAGTAAGCAGAAGCACGCTG
sgRNA-XhoI-R	TCGACCTCGAGAATTAACCCTCACTAAAGG
Crossover Sequences (COS) for deletion of TgPDE1 in TgPDE2-mAID-3HA and TgPDE8 in TgPDE9-mAID
TgPDE1-KO-5'COS-DHFR-F	TGGCGGCTCGTTTCCACTCCATTCACCGCTCTTGCCGAACGCCGAGCCTCCCGCACAGCACAGCTGCTTGGAGAATTCGAGCTCGGTACC	pLinker-AID-HA-DHFR-TS
TgPDE1-KO-3'COS-DHFR-R	ACATAGACCGTTCGATATGCCCTTTGATCACTCCATATGCATATACATATGCACATATACATATATAGATAACAGCTATGACCATGATTA
TgPDE8-KO-5'COS-DHFR-F	CCGAAACAATCGAATCGGCAGGATTTAAGCTCTTTCGTGTGAATGGATCTCCTCGTGAGCTGCCCTGAAAGAGAATTCGAGCTCGGTACC
TgPDE8-KO-3'COS-DHFR-R	AGACAGTTTGCAAAAATATCATTAGGCCGTCAGCAAGCGCGAGGCAGAAGGCTTGCAAAGCGAAGGTCGCAACAGCTATGACCATGATTA
Genomic PCR screening of ΔTgPDE1/TgPDE2-mAID-3HA and ΔTgPDE8/TgPDE9-mAID strains
TgPDE1-KO-5'Scr-F	GAGTTGACATGGACTGATGC
TgPDE1-KO-5'Scr-R	GCTTCTCCGCCGCAATGTCTT	DHFR-TS selection marker
TgPDE1-KO-3'Scr-F	ACACGCATGTCTACACGAACCA	DHFR-TS selection marker
TgPDE1-KO-3'Scr-R	CGCTTCTGCTCTGTGAATAC
TgPDE8-KO-5'Scr-F	AACTTGCCAGTGGTGTCT
TgPDE8-KO-5'Scr-R	GCTTCTCCGCCGCAATGTCTT	DHFR-TS selection marker
TgPDE8-KO-3'Scr-F	ACACGCATGTCTACACGAACCA	DHFR-TS selection marker
TgPDE8-KO-3'Scr-R	TCTCGACCGTTGTACACA
